# Supplementary material for: Joint profiling of DNA and proteins in single cells to dissect genotype-phenotype associations in leukemia
Source: Nat Commun. 2021 Mar 11;12:1583. doi: 10.1038/s41467-021-21810-3 (PMC7952600; doi:10.1038/s41467-021-21810-3)
Supplement: Supplementary file 4 — Source Data [file 41467_2021_21810_MOESM4_ESM.zip]

Archive with 6 entries (6 files):
- source_data/fig2_3cell_abcounts.h5ad
- source_data/fig2_3cell_genotypes.h5ad
- source_data/fig2_pbmcs_ab_geno.h5ad
- source_data/fig3_ab_geno.h5ad
- source_data/fig4_ab_geno.h5ad
- source_data/fig5_ab_geno.h5ad
